# Supplementary material for: Subgroup Analysis in Pulmonary Hypertension-Specific Therapy Clinical Trials: A Systematic Review
Source: J Pers Med. 2022 May 25;12(6):863. doi: 10.3390/jpm12060863 (PMC9224970; doi:10.3390/jpm12060863)
Supplement: Supplementary file 1 [file jpm-12-00863-s001.zip]

Archive with 5 entries (5 files):
- Supplemental File S1.pdf
- Supplemental File S2.pdf
- Supplemental File S3.pdf
- Supplemental File S4.pdf
- Supplemental File S5.pdf
